# Supplementary material for: Utility and Mechanism of SHetA2 and Paclitaxel for Treatment of Endometrial Cancer
Source: Cancers (Basel). 2021 May 12;13(10):2322. doi: 10.3390/cancers13102322 (PMC8150795; doi:10.3390/cancers13102322)
Supplement: Supplementary file 1 [file cancers-13-02322-s001.zip]

Archive with 3 entries (3 files):
- cancers-1189258 suppl .pdf
- Supplemental Table 1.xlsx
- Supplemental Table 2.xlsx
